# Supplementary material for: Subtype heterogeneity and epigenetic convergence in neuroendocrine prostate cancer
Source: Nat Commun. 2021 Oct 1;12:5775. doi: 10.1038/s41467-021-26042-z (PMC8486778; doi:10.1038/s41467-021-26042-z)
Supplement: Supplementary file 6 — Source Data [file 41467_2021_26042_MOESM6_ESM.xlsx]

## Sheet: Figure 1
Figure	Source	Series
1a	GSE156292	GSE156291
1b	GSE156292	GSE156291
1c	GSE156292	GSE156291
1d	GSE156292	GSE156291
1e	GSE156292	GSE156291
1f	GSE156292	GSE156291
1g	GSE156292	GSE156289

## Sheet: Figure 2
Figure	Source	Series
2a	GSE156292	GSE156291
2b	GSE156292	GSE156291
2c	GSE156292	GSE156291, GSE156289
2d	GSE156292	GSE156289
2e	GSE156292	GSE156290
2f	GSE156292	GSE156291, GSE156290
2g	GSE156292	GSE156290, GSE156289

## Sheet: Figure 3
Figure	Source	Series
3a	GSE126078.
3d	GSE156292	GSE156291
3e	GSE156292	GSE156291
3f	GSE156292	GSE156291

## Sheet: Figure 4
Figure	Source	Series
4a	GSE156292	GSE156291
4b	GSE156292	GSE156291
4d	GSE156292	GSE156291
4e	GSE156292	GSE156291

## Sheet: SUPP Figure 1
Panel	Source	Series	Source	Series
1a	GSE156292	GSE156291
1b	GSE156292	GSE156291	GSE118207	GSE118204
1c	GSE156292	GSE156291
1d	GSE118207	GSE118204
1e	phs000909.v.p1		GSE126078

## Sheet: SUPP Figure 2
Panel	Source	Series	Source	Series
2a	GSE156292	GSE156291
2b	GSE156292	GSE156291
2c	GSE156292	GSE156289
2d	GSE156292	GSE156291
2e	GSE156292	GSE156291	GSE156292	GSE156290
2f	GSE156292	GSE156290

## Sheet: SUPP Figure 3
Panel	Source	Series
3a	phs000909.v.p1
3b	GSE156292	GSE156291
3c	GSE156292	GSE156289
3h	GSE156292	GSE156291
3i	GSE156292	GSE156291
3j	GSE156292	GSE156291

## Sheet: SUPP Figure 4
Panel	Source	Series
4a	GSE156292	GSE156291
4b	GSE156292	GSE156291
4c	GSE156292	GSE156291
4d	GSE156292	GSE156291
